# Supplementary material for: Bovine schistosomiasis in some selected areas of South Wollo and Oromia Zones of Amhara Region, North-East Ethiopia
Source: PLoS One. 2022 Jun 17;17(6):e0259787. doi: 10.1371/journal.pone.0259787 (PMC9205502; doi:10.1371/journal.pone.0259787)
Supplement: S1 File — (R) [file pone.0259787.s003.r]

setwd("D:/desk top collected/Tarekegn_analysis")
library(lme4)
library(foreign)
library(performance)
library(prevalence)
library(epiR)
tare<-read.spss("coprological_data.sav", to.data.frame=TRUE)
tar_ana1<-glmer(tare$Result ~ tare$Sex + (1 | tare$Origin),data = tare, family = binomial, control = glmerControl(optimizer = "bobyqa"), nAGQ = 10)
summary(tar_ana1, corr= FALSE)
##standard error calculation
se1<- sqrt(diag(vcov(tar_ana1)))
tab1<-cbind(Est=fixef(tar_ana1),LL=fixef(tar_ana1)-1.96*se1,UL=fixef(tar_ana1)+1.96*se1)
exp(tab1) ###calculate OR and CI
tar_ana2<-glmer(tare$Result ~ tare$Breed + (1 | tare$Origin),data = tare, family = binomial, control = glmerControl(optimizer = "bobyqa"), nAGQ = 10)
summary(tar_ana2, corr= FALSE)
##standard error calculation
se2<- sqrt(diag(vcov(tar_ana2)))
tab2<-cbind(Est=fixef(tar_ana2),LL=fixef(tar_ana2)-1.96*se2,UL=fixef(tar_ana2)+1.96*se2)
exp(tab2) ###calculate OR and CI
tar_ana3<-glmer(tare$Result ~ tare$B.Co + (1 | tare$Origin),data = tare, family = binomial, control = glmerControl(optimizer = "bobyqa"), nAGQ = 10)
summary(tar_ana3, corr=FALSE)
##standard error calculation
se3<- sqrt(diag(vcov(tar_ana3)))
tab3<-cbind(Est=fixef(tar_ana3),LL=fixef(tar_ana3)-1.96*se3,UL=fixef(tar_ana3)+1.96*se3)
exp(tab3) ###calculate OR and CI
tar_ana4<-glmer(tare$Result ~ tare$Age + (1 | tare$Origin),data = tare, family = binomial, control = glmerControl(optimizer = "bobyqa"), nAGQ = 10)
summary(tar_ana4, corr= FALSE)
##standard error calculation
se4<- sqrt(diag(vcov(tar_ana4)))
tab4<-cbind(Est=fixef(tar_ana4),LL=fixef(tar_ana4)-1.96*se4,UL=fixef(tar_ana4)+1.96*se4)
exp(tab4) ###calculate OR and CI
tar_mv1<-glmer(tare$Result ~ tare$B.Co + tare$Breed + tare$Age + tare$Breed*tare$B.Co + (1 | tare$Origin),data = tare, family = binomial, control = glmerControl(optimizer = "bobyqa"), nAGQ = 10)
summary(tar_mv1, corr=FALSE)
tar_mv2<-glmer(tare$Result ~ tare$B.Co + tare$Breed + tare$Age + tare$Breed*tare$Age + (1 | tare$Origin),data = tare, family = binomial, control = glmerControl(optimizer = "bobyqa"), nAGQ = 10)
summary(tar_mv2, corr=FALSE)
tar_mv3<-glmer(tare$Result ~ tare$B.Co + tare$Breed + tare$Age + tare$B.Co*tare$Age + (1 | tare$Origin),data = tare, family = binomial, control = glmerControl(optimizer = "bobyqa"), nAGQ = 10)
summary(tar_mv3, corr=FALSE)
tar_mv<-glmer(Result ~ B.Co + Breed + Age + (1 | Origin),data = tare, family = binomial, control = glmerControl(optimizer = "bobyqa"), nAGQ = 10)
summary(tar_mv)
#######
print(tar_mv, corr=TRUE)
coef(tar_mv)
se<- sqrt(diag(vcov(tar_mv)))
tab<-cbind(Est=fixef(tar_mv),LL=fixef(tar_mv)-1.96*se,UL=fixef(tar_mv)+1.96*se)
exp(tab) ###calculate OR and CI
r2_nakagawa(tar_mv) ### calculates the conditional and marginal R- square value of the model
icc(tar_mv)  ### calculate the interclass correlation coefficient
####calculation of proportion and 95% confidence interval (CI) for each variables
prop.test(91,571,correct=FALSE)## 95% CI male
prop.test(37,197,correct=FALSE)## 95% CI female
prop.test(12,104,correct=FALSE)## 95% CI young
prop.test(89,485,correct=FALSE)## 95% CI adult
prop.test(27,179,correct=FALSE)## 95% CI 0ld
prop.test(114,599,correct=FALSE)## 95% CI local breed
prop.test(14,169,correct=FALSE)## 95% CI cross breed
prop.test(47,162,correct=FALSE)## 95% CI poor body condition
prop.test(48,276,correct=FALSE)## 95% CI medium body condition
prop.test(33,330,correct=FALSE)## 95% CI good body condition
## calculation of sensitivity, specificity, positive and negative predicted values of a test
dat<-as.table(matrix(c(49,6,17,312),nrow = 2,byrow = TRUE))
colnames(dat)<-c("Dis+","Dis-")
rownames(dat)<-c("test+","test-")
epi.tests(dat)
